# Supplementary material for: Clinical characteristics and prevalence of dihydropteroate synthase gene mutations in Pneumocystis jirovecii-infected AIDS patients from low endemic areas of China
Source: PLoS One. 2020 Sep 10;15(9):e0238184. doi: 10.1371/journal.pone.0238184 (PMC7482917; doi:10.1371/journal.pone.0238184)
Supplement: S1 Data — (XLSX) [file pone.0238184.s002.xlsx]

## Sheet: data
	Serial number	Age	Gender	Total lymphocyte counts	CD3+ T cells	CD3+CD4+ T cells	CD3+CD8+ T cells	B cells (CD19+）	NK cells （CD16+CD56+）	CD4/CD8(CD4+ T cells/CD8+ T cells)	PCR of P. jirovecii	DHPS mutations
non-PCP	2	22	male	500	354	12	315	99	40	0.04	-
	3	26	male	900	852	31	764	3	38	0.04	-
	4	67	female	2850	1929	342	1536	57	795	0.22	-
	5	63	male	890	529	204	321	323	33	0.63	-
	6	61	male	1470	1057	122	892	157	229	0.14	-
	7	47	female	960	715	93	596	67	152	0.16	-
	9	48	female	950	739	274	433	115	55	0.63	-
	10	35	male	230	202	18	181	2	24	0.10	-
	17	44	male	1520	1097	193	824	84	280	0.23	-
	19	33	male	770	681	124	520	24	65	0.24	-
	21	32	male	730	676	28	583	6	44	0.05	-
	27	47	male	440	365	19	242	47	127	0.08	-
	30	37	male	1920	1778	61	1715	10	106	0.04	-
	34n	44	male	1580	1163	54	1078	191	172	0.05	-
	35n	44	male	360	250	28	216	10	87	0.13	-
	47n-1	40	male	3610	3556	480	3050	22	29	0.16	-
	56n-1	52	male	1660	1496	113	1338	42	86	0.08	-
	57n-1	75	male	1670	1289	142	1141	47	269	0.12	-
	60n-1	25	male	285	220	160	136	36	23	0.44	-
	61n	34	male	1920	1240	453	743	516	106	0.61	-
	62n	45	male	330	210	40	155	36	74	0.26	-
	65n	44	male	1570	1337	125	1101	27	138	0.11	-
	66n	52	male	1310	837	560	274	344	84	2.05	-
	70n	38	male	550	384	21	337	55	87	0.06	-
	71n	38	male	1100	742	50	598	58	255	0.08	-
	1	40	male	580	474.44	13.224	435.58	59.74	45.82	0.0303595	-
	2	43	male	790	693.62	215.67	427.39	37.13	49.77	0.504621	-
	3	25	male	470	280.59	43.24	197.4	121.73	63.92	0.219048	-
	6	34	male	1080	986.04	55.08	881.28	9.72	83.16	0.0625	-
	7	29	male	449	280.176	9.878	254.134	24.695	136.047	0.0388693	-
	8	53	male	1070	926.62	139.1	763.98	12.84	102.72	0.182073	-
	11	44	male	1640	1485.84	605.16	879.04	80.36	49.2	0.688433	-
	12	65	female	1005	759.78	75.375	626.115	72.36	158.79	0.120385	-
	13	37	male	1000	799	163	577	84	73	0.282496	-
	14	56	male	3900	3541.2	265.2	3221.4	85.8	167.7	0.0823245	-
	15	40	male	1050	704.55	57.75	585.9	72.45	262.5	0.0985663	-
	16	34	male	80	52.16	21.04	30.08	24.32	3.36	0.699468	-
	18	40	male	1070	702.99	41.73	652.7	37.45	322.07	0.0639344	-
	19	51	male	890	506.41	69.42	412.96	59.63	322.18	0.168103	-
	20	48	male	290	189.66	6.38	175.16	38.28	58	0.0364238	-
	21	46	male	360	279	0.36	270	64.8	8.64	0.00133333	-
	22	46	male	530	364.64	14.31	303.69	51.41	96.99	0.0471204	-
	23	54	male	2640	2016.96	316.8	1660.56	110.88	512.16	0.190779	-
	24	30	male	440	301.84	5.72	282.92	66.44	69.08	0.0202177	-
	26	37	male	750	190.5	0.75	184.5	489.75	69	0.00406504	-
	27	32	male	820	695.36	7.38	663.38	39.36	70.52	0.0111248	-
	28	26	male	1160	886.24	189.08	634.52	83.52	189.08	0.297989	-
	29	34	male	600	489.6	72.6	398.4	64.2	35.4	0.182229	-
	30	36	male	480	325	134	156	104	42	0.858974	-
	31	31	male	3890	2564	121	2272	502	739	0.053257	-
	32	28	female	3020	2461.3	404.68	2023.4	244.62	238.58	0.2	-
	34	68	female	1770	1296	285	970	96	319	0.29	-
	35	25	female	2780	2619	289	2232	92	31	0.13	-
	36	72	male	1530	944	184	672	57	525	0.27	-
	37	43	male	200	137	21	100	47	11	0.21	-
	38	48	male	610	522	65	444	18	54	0.15	-
	39	33	male	1070	988	49	904	11	64	0.05	-
	41	37	female	850	469	127	288	117	233	0.44	-
	43	59	male	2170	1840	425	1402	102	189	0.3	-
	44	60	male	170	125	11	89	2	40	0.12	-
	46	37	male	1660	1341.28	117.86	1145.4	232.4	66.4	0.102899	-
	47	58	male	2430	1737.45	420.39	1205.28	131.22	556.47	0.34879	-
	48	54	female	1070	808.92	140.17	616.32	182.97	70.62	0.227431	-
	49	54	female	580	382.8	100.92	273.76	56.84	136.3	0.368644	-
	50	59	male	1750	1295	262.5	956	175	280	0.274582	-
	51	37	female	1900	1626.4	923.4	640.3	163.4	58.9	1.44214	-
	55	42	male	810	508	118	386	161	139	0.305699	-
	56	32	female	3600	2761.2	1382.4	1105.2	388.8	410.4	1.25081	-
	57	39	male	670	483.74	21.44	422.77	107.2	64.32	0.0507132	-
	58	44	male	1040	744	26	638	187	105	0.04	-
	60	29	male	520	350.48	23.92	314.6	34.84	119.08	0.0760331	-
	61	43	male	970	939.93	284.21	647.96	8.73	12.61	0.438623	-
	62	37	male	1610	1122.17	117.53	938.63	191.59	304.29	0.125214	-
	63	46	male	870	757.77	141.81	608.13	46.11	46.98	0.23319	-
	66	32	female	470	385.87	104.34	273.07	2.35	63.45	0.3821	-
	67	37	male	1060	793.94	47.7	693.24	142.04	77.38	0.0688073	-
	68	56	male	960	678.72	21.12	638.4	141.12	127.68	0.0330827	-
	69	49	male	1310	934.03	53.71	833.16	61.57	303.92	0.0644654	-
	70	36	male	930	687.27	215.76	444.54	37.2	175.77	0.485356	-
	72	55	male	1550	1164.05	199.95	945.5	58.9	314.65	0.211475	-
	74	38	male	570	491.91	21.09	445.17	24.51	45.6	0.0473752	-
	76	30	male	670	420.09	4.02	369.84	40.2	197.65	0.0108696	-
	77	30	male	1560	1154.4	74.88	956.28	106.08	274.56	0.0783034	-
	78	71	female	730	629.99	239.44	380.33	49.64	24.09	0.629559	-
	80	38	male	960	739.2	169.92	511.68	107.52	90.24	0.332083	-
	86	48	male	1600	1360	278.4	1040	121.6	88	0.267692	-
	91	57	male	860	619.2	48.16	538.36	48.16	175.44	0.0894569	-
PCP													Opportunistic infections	Clinical manifestation			Radiological examination
	1	67	male	1000	685	102	563	38	240	0.181172	+	No	Bacterial pneumonia		dry cough	chest stuffy air and urgent symptoms		Increased veins in both lungs bilateral markings		Bilateral patche shadows
	8	27	male	310	276	20	250	17	10	0.08	+	Yes	Bacterial pneumonia	fever	sparse cough					Bilateral patche shadows
	13	24	male	540	350	68	233	58	112	0.291845	+	No	Bacterial pneumonia	fever					Ground-glass shadows
	16	34	female	660	280	24	246	265	112	0.097561	+	No	Bacterial pneumonia、Herpes simplex、Mycoplasma pneumonia、Oral candidiasis	fever	sparse cough		Bilateral brightness reduction		Ground-glass shadows	Bilateral patche shadows
	20	28	male	550	371	3	317	48	111	0.00946372	+	No	Syphilis、Oral candidiasis、	fever	sparse cough				Ground-glass shadows
	22	44	male	410	305	14	254	33	52	0.0551181	+	No	Bacterial pneumonia、Viral hepatitis B、Oral candidiasis、	fever	white phlegm	chest stuffy air and urgent symptoms	Bilateral brightness reduction		Ground-glass shadows
	23	44	male	830	618	42	568	165	35	0.0739437	+	No	Oral candidiasis	fever	white phlegm	chest stuffy air and urgent symptoms			Ground-glass shadows
	26	56	male	1110	667	23	636	386	46	0.0361635	+	No	Viral hepatitis B、Bacterial pneumonia	fever			Bilateral brightness reduction		Ground-glass shadows
	28	56	male	790	387	13	375	337	45	0.0346667	+	No	Viral hepatitis B、Bacterial pneumonia	fever	dry cough		Bilateral brightness reduction		Ground-glass shadows
	31n	27	male	1940	1418	16	1344	315	140	0.0119048	+	No	Oral candidiasis		sparse cough	chest stuffy air and urgent symptoms		Increased veins in both lungs bilateral markings				Striped vague shadows
	32n	29	male	440	301	20	268	19	108	0.0746269	+	No	Bacterial pneumonia	fever	white bubble phlegm	chest stuffy air and urgent symptoms		Increased veins in both lungs bilateral markings	Ground-glass shadows	Bilateral patche shadows
	33n	46	male	2260	2055	191	1810	63	94	0.105525	+	No	Cytomegalovirus infection、Oral candidiasis		yellow bubble phlegm	chest stuffy air and urgent symptoms			Ground-glass shadows
	36n	37	male	980	744	21	664	40	161	0.0316265	+	No	Cytomegalovirus infection	fever	dry cough		Bilateral brightness reduction		Ground-glass shadows
	37n-1	56	female	1430	440	16	412	818	149	0.038835	+	No	Cytomegalovirus infection、Syphilis	fever	white phlegm	chest stuffy air and urgent symptoms	Bilateral brightness reduction				Flocculent shadows
	38n-1	54	male	1020	510	24	437	420	77	0.0549199	+	No	Herpes zoster、Cytomegalovirus infection	fever	white phlegm	chest stuffy air and urgent symptoms				Bilateral patche shadows
	39n-1	48	male	950	798	18	713	43	67	0.0252454	+	No	Mycoplasma pneumonia、Syphilis	fever	dry cough	chest stuffy air and urgent symptoms				Bilateral patche shadows
	40n-1	24	male	560	427	10	376	72	51	0.0265957	+	No	Bacterial pneumonia、Oral candidiasis	fever	white phlegm	chest stuffy air and urgent symptoms		Increased veins in both lungs bilateral markings	Ground-glass shadows	Bilateral patche shadows
	41n-1	41	female	840	486	13	464	251	73	0.0280172	+	No	Bacterial pneumonia、Viral hepatitis C、Mycoplasma pneumonia、Syphilis、Oral candidiasis		white phlegm	chest stuffy air and urgent symptoms			Ground-glass shadows
	42n-1	25	male	610	389	7	357	49	154	0.0196078	+	No	Bacterial pneumonia、Oral candidiasis		sparse cough	chest stuffy air and urgent symptoms			Ground-glass shadows
	43n-1	25	male	1180	1047	32	878	44	95	0.0364465	+	No	Bacterial pneumonia、Cytomegalovirus infection、Syphilis	fever	dry cough	chest stuffy air and urgent symptoms			Ground-glass shadows
	44n-1	68	female	700	600	8	473	18	67	0.0169133	+	No	Cytomegalovirus infection		dry cough	chest stuffy air and urgent symptoms			Ground-glass shadows
	45n-1	38	male	1250	1093	20	1049	60	63	0.0190658	+	No	Mycoplasma pneumonia、Syphilis	fever	sparse cough	chest stuffy air and urgent symptoms			Ground-glass shadows
	46n-1	62	male	380	290	2	258	21	59	0.00775194	+	No	Cytomegalovirus infection、Syphilis、Oral candidiasis、Penicillium marneffei	fever	sparse cough	chest stuffy air and urgent symptoms	Bilateral brightness reduction		Ground-glass shadows
	48n-1	44	male	900	583	21	542	52	239	0.0387454	+	No	Bacterial pneumonia、Oral candidiasis	fever	dry cough	chest stuffy air and urgent symptoms	Bilateral brightness reduction		Ground-glass shadows
	49n-1	33	male	210	104	1	100	6	93	0.01	+	No	Cytomegalovirus infection、Pulmonary tuberculosis、Oral candidiasis、Tubercular meningitis		dry cough	chest stuffy air and urgent symptoms	Bilateral brightness reduction		Ground-glass shadows
	51n-1	53	female	1290	1103	46	1031	130	55	0.0446169	+	No	Bacterial pneumonia、Cytomegalovirus infection、Oral candidiasis	fever	dry cough	chest stuffy air and urgent symptoms			Ground-glass shadows
	52n-1	32	female	740	593	26	546	67	53	0.047619	+	No	Mycoplasma pneumonia、Syphilis	fever	dry cough	chest stuffy air and urgent symptoms						Striped vague shadows
	53n-1	42	female	250	116	43	72	121	8	0.597222	+	No	Cytomegalovirus infection、Staphylococcal sepsis		dry cough	chest stuffy air and urgent symptoms						Striped vague shadows
	55n-1	44	male	620	523	7	467	48	40	0.0149893	+	No		fever	dry cough	chest stuffy air and urgent symptoms						Striped vague shadows
	58n-1	38	male	440	313	9	270	76	33	0.0333333	+	No	Bacterial pneumonia、Viral hepatitis B、Oral candidiasis	fever	dry cough	chest stuffy air and urgent symptoms		Increased veins in both lungs bilateral markings		Bilateral patche shadows
	59n-1	28	male	740	341	10	306	34	345	0.0326797	+	No	Cytomegalovirus infection、Mycoplasma pneumonia	fever	dry cough	chest stuffy air and urgent symptoms				Bilateral patche shadows
	63n	30	male	490	374	43	293	72	39	0.146758	+	No		fever	white phlegm	chest stuffy air and urgent symptoms	Bilateral brightness reduction
	67n	52	male	550	367	70	251	69	98	0.278884	+	No		fever	dry cough	chest stuffy air and urgent symptoms	Bilateral brightness reduction			Bilateral patche shadows	Flocculent shadows
	68n	55	male	840	410	102	304	186	227	0.335526	+	No			white phlegm	chest stuffy air and urgent symptoms	Bilateral brightness reduction		Ground-glass shadows	Bilateral patche shadows	Flocculent shadows
	69n	44	male	750	391	26	356	251	89	0.0730337	+	No	Cytomegalovirus infection、Syphilis、Oral candidiasis		white phlegm	chest stuffy air and urgent symptoms		Increased veins in both lungs bilateral markings
	40	37	female	560	349	29	304	88	121	0.0953947	+	No	Oral candidiasis	fever	white phlegm			Increased veins in both lungs bilateral markings		Bilateral patche shadows
	42	42	female	350	227	18	191	37	76	0.0942408	+	No	Oral candidiasis、Cytomegalovirus infection、Viral hepatitis B、Syphilis	fever			Bilateral brightness reduction		Ground-glass shadows	Bilateral patche shadows	Flocculent shadows
	4	41	male	300	256.8	9	234	27	5.7	0.0384615	+	No	Oral candidiasis、Syphilis、Viral hepatitis B	fever				Increased veins in both lungs bilateral markings	Ground-glass shadows
	5	55	male	630	454.23	3.78	383.04	39.69	108.99	0.00986842	+	No		fever	dry cough	chest stuffy air and urgent symptoms		Increased veins in both lungs bilateral markings	Ground-glass shadows
	9	36	male	610	461.16	7.93	427.61	61.61	87.23	0.0185449	+	No	Cytomegalovirus infection、Syphilis	fever	dry cough	chest stuffy air and urgent symptoms			Ground-glass shadows	Bilateral patche shadows
	10	25	male	460	213.9	2.76	196.42	195.96	33.12	0.0140515	+	No	Bacterial pneumonia	fever	dry cough		Bilateral brightness reduction		Ground-glass shadows	Bilateral patche shadows	Flocculent shadows
	17	43	male	1400	866.6	60.2	761.6	301	208.6	0.0790441	+	No		fever	dry cough	chest stuffy air and urgent symptoms						Striped vague shadows
	25	44	male	500	409.5	30.5	370.5	9	63.5	0.0823212	+	No		fever	dry cough	chest stuffy air and urgent symptoms	Bilateral brightness reduction		Ground-glass shadows
	33	50	male	730	514.65	17.52	481.8	99.28	92.71	0.0363636	+	No	Syphilis		dry cough	chest stuffy air and urgent symptoms			Ground-glass shadows
	45	43	male	610	414	13	386	53	133	0.0336788	+	No	Mycoplasma pneumonia	fever				Increased veins in both lungs bilateral markings	Ground-glass shadows	Bilateral patche shadows
	54	54	male	970	709.07	62.08	595.58	188.18	45.59	0.104235	+	No		fever	dry cough	chest stuffy air and urgent symptoms	Bilateral brightness reduction		Ground-glass shadows	Bilateral patche shadows	Flocculent shadows
	59	36	male	960	726.72	58.56	503.04	86.4	140.16	0.116412	+	No	Oral candidiasis、Cryptococcus meningitis	fever	dry cough	chest stuffy air and urgent symptoms		Increased veins in both lungs bilateral markings	Ground-glass shadows	Bilateral patche shadows
	65	45	male	1221	994	100	874	99	78	0.114416	+	No		fever	dry cough	chest stuffy air and urgent symptoms	Bilateral brightness reduction		Ground-glass shadows	Bilateral patche shadows	Flocculent shadows
	71	42	male	1480	1067.08	10.36	978.28	103.6	257.52	0.01059	+	No	Syphilis、Bacterial pneumonia	fever	sparse cough	chest stuffy air and urgent symptoms	Bilateral brightness reduction		Ground-glass shadows
	73	67	male	1132	872	125	698	66	108	0.179083	+	No		fever	dry cough	chest stuffy air and urgent symptoms		Increased veins in both lungs bilateral markings	Ground-glass shadows	Bilateral patche shadows
	75	50	male	420	344.82	6.3	320.46	34.86	34.86	0.0196592	+	No	Oral candidiasis、Cytomegalovirus infection、Bacterial pneumonia	fever	dry cough	chest stuffy air and urgent symptoms	Bilateral brightness reduction		Ground-glass shadows
	79	30	male	1640	806.88	4.92	674.04	32.8	798.68	0.00729927	+	No	Oral candidiasis、Cytomegalovirus infection、Viral hepatitis B		dry cough	chest stuffy air and urgent symptoms	Bilateral brightness reduction					Striped vague shadows
	84	31	male	570	355.68	13.68	311.22	27.93	164.73	0.043956	+	No	Oral candidiasis、Cytomegalovirus infection、Syphilis	fever	dry cough	chest stuffy air and urgent symptoms	Bilateral brightness reduction		Ground-glass shadows
	89	60	male	490	368.48	2.94	330.26	80.85	28.42	0.00890208	+	No	Oral candidiasis、Cytomegalovirus infection	fever	dry cough	chest stuffy air and urgent symptoms	Bilateral brightness reduction		Ground-glass shadows	Bilateral patche shadows	Flocculent shadows
	90	57	female	800	584	92.4	432.8	72	117.6	0.213494	+	No	Syphilis、Oral candidiasis、Pulmonary tuberculosis	fever				Increased veins in both lungs bilateral markings	Ground-glass shadows	Bilateral patche shadows
	92	64	male	821	735	130	585	65	120	0.222222	+	No	Syphilis	fever	dry cough	chest stuffy air and urgent symptoms		Increased veins in both lungs bilateral markings	Ground-glass shadows	Bilateral patche shadows
	106	37	male	626	518	195	297	40	37	0.656566	+	No		fever	dry cough	chest stuffy air and urgent symptoms		Increased veins in both lungs bilateral markings	Ground-glass shadows	Bilateral patche shadows
	109	49	male	538	435	125	297	38	44	0.420875	+	No		fever					Ground-glass shadows
	111	42	male	468	354	55	291	36	41	0.189003	+	No	Oral candidiasis、Cytomegalovirus infection、Syphilis、Bacterial pneumonia	fever	dry cough	chest stuffy air and urgent symptoms	Bilateral brightness reduction		Ground-glass shadows
	113	46	female	1180	831	190	609	91	123	0.311987	+	No		fever	sparse cough	chest stuffy air and urgent symptoms		Increased veins in both lungs bilateral markings	Ground-glass shadows	Bilateral patche shadows
